# Supplementary material for: Assessing the influence of diverse skills on employability outcomes for IT undergraduates
Source: PLoS One. 2026 Apr 10;21(4):e0346571. doi: 10.1371/journal.pone.0346571 (PMC13068345; doi:10.1371/journal.pone.0346571)
Supplement: S1 Appendix — (XLSX) [file pone.0346571.s001.xlsx]

## Sheet: Sheet1
D1	UX1	UX2	UX3	UX4	UX5	UDP1	UDP2	UDR1	UDR2	UDI1	UDI2	UDI3	UIA1	UIA2	UAV1	UAV2	S1	S2	S3	S4	S5	S6	S7	S8	SC1	SC2	SCW1	SCW2	SPS1	SPS2	SWE1	SWE2	SWE3	STM1	STM2	STM3	SD1	SD2	SDM1	SDM2	SPM1	SPM2	T1	T2	T3	T4	T5	TPO1	TPO2
1	1	2	1	2	2	3	3	4	4	4	4	4	4	4	4	3	3	2	2	3	2	3	2	2	4	4	4	4	4	4	4	4	4	4	4	4	4	4	4	4	4	4	2	4	3	3	3	4	4
2	5	5	5	5	5	1	1	1	1	1	1	1	1	1	1	1	5	5	5	5	5	5	5	4	1	1	1	1	1	1	1	1	1	1	1	1	1	1	1	1	1	1	5	5	5	5	5	1	1
2	2	2	2	1	1	5	4	3	4	4	4	4	4	2	4	3	3	3	3	3	4	3	4	2	5	5	4	5	4	3	4	4	5	4	3	3	4	4	4	4	4	4	2	2	3	3	2	4	4
1	2	3	3	3	3	5	5	5	5	5	5	5	5	5	5	5	3	3	3	3	3	3	3	3	4	5	5	5	5	5	5	5	5	5	5	5	5	5	5	5	5	5	5	5	5	5	5	5	4
1	4	4	3	5	4	3	2	3	3	2	2	2	2	2	1	3	3	4	3	3	4	4	4	3	4	3	4	4	3	4	3	5	4	4	3	3	3	4	4	3	4	4	3	2	3	4	3	3	4
2	2	2	2	3	3	4	3	2	3	2	3	4	4	3	3	3	3	3	2	2	3	4	3	4	4	3	4	4	3	4	5	4	3	4	5	5	4	4	5	4	4	3	2	3	3	2	2	4	5
1	2	2	1	1	1	4	3	4	4	4	4	4	5	3	5	3	3	3	4	4	5	4	4	4	4	5	4	4	5	5	5	4	5	4	3	4	5	3	4	3	3	5	4	4	4	4	4	4	5
2	2	2	1	2	2	4	4	3	4	5	4	4	4	5	4	4	2	2	2	2	2	2	1	1	5	4	5	5	5	4	4	5	5	5	4	5	5	3	4	4	4	4	3	3	3	3	2	5	4
1	2	2	3	4	5	4	4	3	4	5	5	4	4	4	5	5	4	5	4	5	4	4	5	4	3	3	4	4	4	4	5	5	5	5	4	3	4	5	4	4	5	5	4	5	4	4	3	4	4
2	4	4	4	4	4	5	5	5	5	5	5	5	5	5	5	5	4	4	4	4	4	4	4	4	5	5	5	5	5	5	5	5	5	5	5	5	5	5	5	5	5	5	3	5	5	5	5	5	5
2	1	1	1	1	1	4	4	4	4	4	3	3	3	3	3	3	3	3	3	3	3	3	3	3	4	5	5	5	5	5	4	5	5	5	5	5	5	5	5	5	5	5	3	3	2	2	3	3	4
2	2	2	2	2	2	3	4	3	4	3	3	3	3	3	3	3	2	2	2	2	2	2	2	2	3	3	3	3	3	2	3	3	3	3	3	3	3	3	3	3	3	3	2	1	2	2	3	3	3
1	2	2	2	2	2	3	3	3	4	3	3	3	3	3	3	3	4	4	4	4	4	4	4	4	4	4	4	4	4	4	4	4	4	4	4	4	4	4	4	4	4	4	4	4	5	5	4	4	4
2	3	4	3	4	4	4	4	4	4	4	4	4	4	4	4	5	4	4	4	3	4	3	3	4	5	4	4	4	4	4	4	4	4	4	4	3	4	4	4	4	4	4	3	2	4	4	4	4	4
1	4	4	5	5	5	4	4	4	4	4	4	4	4	4	4	4	5	5	4	5	5	5	5	5	4	4	5	5	4	4	4	4	4	4	4	5	5	4	4	4	4	4	3	5	4	4	4	4	4
1	2	2	2	2	2	3	4	4	4	2	3	4	2	3	3	4	3	2	3	2	3	3	3	2	5	5	5	4	4	4	3	4	3	4	5	3	4	4	3	4	3	5	2	2	3	2	3	3	4
2	3	2	2	2	2	4	4	4	4	3	3	4	4	3	4	4	4	3	4	3	3	3	4	4	4	4	4	4	3	3	4	4	4	4	3	3	4	4	3	4	4	3	3	3	4	3	4	4	4
1	2	2	1	2	1	3	4	4	3	4	4	4	3	4	3	4	4	4	4	4	4	3	3	3	4	4	4	4	4	4	4	4	5	4	4	4	4	3	4	4	4	3	4	5	4	4	4	4	4
2	4	4	4	3	3	3	4	3	3	3	3	2	3	4	3	3	4	2	4	3	3	3	3	2	3	3	4	4	3	3	2	3	4	3	3	3	4	4	3	3	3	3	3	5	4	4	5	4	4
2	4	4	4	4	4	4	4	5	5	4	4	4	5	4	4	4	2	3	1	4	4	4	4	3	3	3	3	4	4	4	4	5	4	5	5	4	3	3	4	4	4	4	4	5	4	4	4	4	4
1	3	3	3	3	3	4	4	5	5	5	4	3	4	4	4	4	4	4	2	3	4	4	4	4	4	4	4	4	4	4	4	4	4	4	4	4	4	4	4	4	4	3	4	5	4	4	4	4	4
1	3	3	2	2	2	3	3	4	4	3	3	3	3	3	4	3	4	4	3	3	4	4	4	4	4	4	4	4	3	3	4	4	4	4	3	4	3	4	3	3	3	3	3	5	4	3	4	4	4
2	4	4	3	4	4	4	4	4	4	4	4	4	4	4	4	4	4	2	4	4	3	4	4	4	4	4	3	4	4	4	4	4	4	4	4	4	4	4	4	4	4	4	5	5	5	5	5	4	4
2	4	4	3	3	3	4	4	4	4	4	4	4	3	3	4	4	4	4	4	3	4	3	3	3	4	4	5	5	4	4	4	4	4	4	4	4	4	4	4	4	4	3	3	5	3	3	4	4	4
2	3	3	3	3	3	4	4	4	4	4	4	4	4	3	3	3	4	4	4	3	3	3	3	3	5	5	4	4	4	4	4	4	4	4	4	4	3	3	3	3	4	3	4	1	4	4	4	4	4
2	4	3	4	4	3	4	4	3	5	4	4	4	3	4	4	4	5	4	2	2	4	5	5	5	1	3	2	2	2	2	2	2	2	2	2	3	3	3	2	2	3	2	2	4	3	3	3	3	4
2	3	3	3	3	3	5	5	5	5	5	5	5	5	5	5	5	5	4	4	4	4	5	5	4	5	5	5	5	5	5	5	5	5	5	5	5	5	5	5	5	5	5	3	3	3	3	3	5	5
1	2	2	2	2	2	3	3	3	3	3	3	3	3	3	3	3	3	3	3	3	3	3	3	3	4	3	3	3	3	3	3	3	3	3	3	3	3	3	3	3	3	3	3	3	2	2	3	3	3
1	4	4	4	4	4	5	5	4	5	5	5	4	4	4	5	4	4	4	4	4	4	4	4	4	4	5	4	4	5	5	5	4	4	4	4	4	4	3	4	3	4	3	4	4	4	3	4	5	5
2	2	2	2	2	2	5	5	5	5	4	5	5	5	4	4	5	3	3	3	3	3	3	2	3	5	5	4	5	5	5	5	5	5	4	4	5	4	4	4	5	4	5	2	3	3	3	3	4	4
1	2	2	2	2	2	4	3	3	3	3	3	3	3	3	3	3	4	4	4	4	4	4	4	4	3	3	3	3	3	3	3	3	3	3	3	3	3	3	3	3	3	3	3	3	3	3	3	3	3
2	2	2	2	2	2	4	3	3	3	3	3	3	3	3	3	3	2	2	2	2	2	2	2	2	3	3	3	3	3	3	3	3	3	3	3	3	3	3	3	3	3	3	3	3	3	3	3	3	3
2	1	1	1	1	1	3	4	4	4	4	4	4	4	4	4	4	2	3	3	3	3	3	3	3	4	4	3	4	4	4	4	3	3	3	3	3	3	3	3	3	3	3	3	2	3	2	2	3	3
2	3	5	4	4	3	5	4	5	4	4	4	5	5	4	5	5	4	3	3	4	4	3	4	5	5	3	4	4	5	4	3	4	4	4	5	3	3	3	4	4	4	4	4	4	5	5	4	5	5
1	3	2	2	2	2	2	2	2	2	2	2	2	2	2	2	2	3	3	3	3	3	3	3	3	3	3	3	3	3	3	3	3	3	3	3	3	3	3	3	3	3	3	3	3	3	3	3	3	3
2	2	2	2	2	2	4	4	4	4	4	4	4	4	3	3	3	2	2	2	1	2	2	2	2	3	4	4	3	4	4	4	3	4	3	3	4	4	4	4	4	4	4	2	3	2	2	2	4	4
1	4	4	4	3	4	5	5	4	5	4	5	4	5	5	5	5	4	5	5	4	5	4	4	5	5	5	5	5	5	5	5	5	5	5	5	5	5	5	5	5	5	5	5	4	5	5	4	5	5
1	2	2	2	2	2	4	4	4	4	4	4	4	4	4	4	4	2	2	3	3	3	3	3	2	2	4	4	4	4	4	4	4	4	4	4	4	4	4	4	4	4	4	2	3	2	2	2	4	4
2	4	3	4	4	4	5	4	5	5	5	5	5	5	5	5	5	3	3	3	3	3	3	4	3	5	5	5	5	5	4	4	4	3	4	4	4	5	4	4	5	3	3	4	4	4	4	4	5	4
1	2	1	1	2	1	5	5	5	5	5	5	5	5	5	5	5	4	4	4	5	4	5	4	3	4	4	4	4	4	4	4	4	4	4	5	4	4	4	5	3	4	4	2	3	3	3	4	3	3
2	3	3	3	2	3	4	4	4	4	4	4	4	4	4	4	4	3	3	3	3	3	3	3	3	4	4	3	3	3	3	3	3	3	3	3	3	3	3	3	3	3	3	2	3	3	2	3	3	3
1	2	2	1	2	2	4	5	4	3	4	4	3	4	2	4	2	2	3	1	3	3	3	2	2	5	4	5	3	3	4	4	3	5	4	4	5	4	5	5	5	5	5	2	2	3	3	1	5	5
1	2	3	3	3	2	5	5	5	4	4	5	5	5	4	5	5	4	5	5	5	5	5	4	5	5	5	5	5	5	5	5	5	5	5	5	5	5	5	5	5	5	5	2	5	5	5	4	3	3
1	3	4	3	5	4	4	4	4	4	4	4	4	4	4	4	4	3	4	5	5	5	4	4	5	4	4	4	4	4	4	4	4	4	4	4	4	4	4	4	4	4	4	4	4	5	5	4	4	4
2	2	2	2	2	2	3	3	4	4	3	2	2	3	3	2	2	2	2	3	4	4	4	4	4	5	4	4	4	4	4	4	4	4	4	4	4	4	4	4	4	4	4	2	3	3	2	2	3	3
1	1	1	1	1	1	4	4	4	4	4	4	4	4	4	4	4	3	3	3	3	3	3	3	3	4	4	4	4	4	4	4	4	4	4	4	4	4	4	4	4	4	4	2	2	2	2	2	4	4
1	3	3	2	2	2	4	3	4	4	3	3	3	4	4	3	3	4	4	4	3	4	3	3	4	4	4	4	4	4	3	4	4	4	4	3	4	4	4	4	3	4	3	4	4	4	4	4	4	4
1	3	3	3	3	3	4	3	4	3	2	3	3	2	3	3	3	3	2	4	4	4	3	3	3	4	4	4	3	4	3	4	4	3	5	4	5	5	5	4	4	5	4	3	3	4	4	3	4	4
1	3	3	3	3	4	4	4	4	4	4	4	5	4	5	4	4	4	5	5	5	4	5	5	4	4	4	4	3	5	5	4	4	5	4	5	4	4	4	4	4	5	5	4	5	4	4	3	4	4
2	3	4	4	3	3	4	4	3	2	3	5	4	4	4	4	4	3	3	4	3	3	3	3	3	4	3	4	3	3	4	3	3	4	4	3	4	4	4	3	4	3	3	3	2	3	3	3	3	4
2	2	1	1	1	1	4	4	4	4	4	4	4	4	3	4	4	3	3	3	3	3	3	3	3	4	4	3	4	4	4	4	4	4	4	4	4	4	4	4	3	4	4	2	1	2	2	2	4	4
2	2	2	2	2	2	4	4	4	4	4	4	4	4	4	4	4	4	4	3	4	4	4	4	3	4	3	4	4	4	4	4	4	4	4	4	4	4	4	4	4	4	4	3	3	4	3	3	4	4
2	3	3	3	3	3	4	4	4	4	4	4	4	4	4	4	4	3	4	4	4	3	3	3	3	4	4	4	4	4	4	4	4	4	4	4	4	4	4	4	4	4	4	3	4	3	3	3	4	4
1	3	2	2	2	2	5	3	5	3	3	4	3	4	3	4	4	3	2	3	2	3	2	2	2	3	5	5	5	4	3	4	3	4	4	3	4	3	3	4	3	3	3	2	2	3	3	2	4	4
2	3	3	3	3	3	4	4	4	4	4	4	4	4	4	4	4	3	3	3	3	3	3	3	3	4	4	4	4	4	4	4	4	4	4	4	4	4	4	4	4	4	4	3	3	3	3	3	4	4
2	2	2	2	2	2	4	4	4	4	4	4	4	4	4	3	3	3	2	3	4	4	4	3	3	4	4	4	4	4	4	3	3	3	3	3	4	3	4	4	4	3	3	2	2	3	3	3	4	4
2	1	1	1	1	1	4	4	4	4	3	3	3	4	3	3	3	3	4	4	4	5	4	4	4	4	5	4	4	4	4	4	4	4	3	4	3	3	3	4	4	4	4	2	3	2	2	2	3	4
2	4	4	4	3	4	5	5	4	4	5	5	4	5	5	5	5	3	3	4	3	4	4	4	4	4	5	5	4	5	5	5	4	5	5	4	5	4	5	4	3	4	5	3	3	4	4	4	4	5
2	4	4	4	3	3	3	4	3	3	3	3	2	3	4	3	3	4	2	4	3	3	3	3	2	3	3	4	4	3	3	2	3	4	3	3	3	4	4	3	3	3	3	3	5	4	4	5	4	4
2	4	4	4	4	4	4	4	5	5	4	4	4	5	4	4	4	2	3	1	4	4	4	4	3	3	3	3	4	4	4	4	5	4	5	5	4	3	3	4	4	4	4	4	5	4	4	4	4	5
1	3	3	3	3	3	4	4	5	5	5	4	3	4	4	4	4	4	4	2	3	4	4	4	4	4	4	4	4	4	4	4	4	4	4	4	4	4	4	4	4	4	3	4	5	4	3	4	4	4
1	3	3	2	2	2	3	3	4	4	3	3	3	3	3	4	3	4	4	3	3	4	4	4	4	4	4	4	4	3	3	4	4	4	4	3	4	3	4	3	3	4	3	3	5	4	3	4	4	4
2	4	4	3	4	4	4	4	4	4	4	4	4	4	4	3	4	4	4	4	4	3	4	4	4	4	4	3	4	4	4	4	4	4	4	4	4	4	4	4	4	4	4	5	5	5	5	5	4	4
2	4	4	3	3	3	4	4	4	4	4	4	4	3	3	4	4	4	4	4	3	4	3	3	3	4	4	5	5	4	4	3	4	4	4	4	4	4	4	4	4	4	3	3	5	3	3	4	4	4
2	3	3	3	3	3	4	4	5	4	4	4	4	4	3	3	3	4	4	4	3	3	3	3	3	5	5	4	4	4	4	4	4	4	4	4	4	3	3	3	3	4	3	4	1	4	4	4	4	4
2	4	3	4	4	3	4	4	3	5	4	4	4	3	4	4	4	5	4	2	2	4	5	5	5	1	3	2	2	2	2	2	2	2	2	2	3	3	3	2	2	3	2	2	4	3	3	3	3	4
2	3	3	3	3	3	5	5	5	5	5	5	5	5	5	5	5	5	4	4	4	4	5	5	4	5	5	5	5	5	5	5	5	5	5	5	5	5	5	5	5	5	5	3	3	3	3	3	5	5
1	2	2	2	2	2	3	3	3	3	3	3	3	3	3	3	3	3	3	3	3	3	5	3	3	4	3	3	3	3	3	3	3	3	3	3	3	3	3	3	3	3	3	3	3	2	2	3	3	3
1	4	4	4	4	4	5	5	4	5	5	5	4	4	4	5	4	4	4	4	4	4	4	4	4	4	5	4	4	5	5	5	4	4	4	4	4	4	3	4	3	4	3	4	4	4	3	4	5	5
2	2	2	2	2	2	5	5	5	5	4	5	5	5	4	4	5	3	3	3	3	3	3	2	3	5	5	4	5	5	5	5	5	5	4	4	5	4	4	4	5	4	5	2	3	3	3	3	4	4
1	2	2	2	2	2	4	3	3	3	3	3	3	3	3	3	3	4	4	4	4	4	4	4	4	3	3	3	3	3	4	3	3	3	3	3	3	3	3	3	3	3	3	3	3	3	3	3	3	3
2	2	2	2	2	2	4	3	3	3	3	3	3	3	3	3	3	2	2	2	2	2	2	2	2	3	3	3	3	3	3	3	3	3	3	3	3	3	3	3	3	3	3	3	3	3	3	3	3	3
2	1	1	1	1	1	3	4	4	4	4	4	4	4	4	4	4	2	3	3	3	3	3	3	3	4	4	3	4	4	4	4	3	3	3	3	3	3	3	3	3	3	3	3	2	3	2	2	3	3
1	1	2	1	2	2	3	3	4	4	4	4	4	4	4	4	3	3	2	2	3	2	3	2	2	4	4	4	4	4	4	4	4	4	4	4	4	4	4	4	4	4	4	2	4	3	3	3	4	4
2	5	5	5	5	5	1	1	2	1	1	1	2	1	1	1	1	5	5	5	5	5	5	5	4	1	1	1	2	1	2	1	1	2	1	1	1	1	1	1	1	1	1	5	5	5	5	5	1	1
2	2	2	2	1	1	5	4	3	4	4	4	4	4	2	4	3	3	3	3	3	4	3	4	2	5	5	4	5	4	3	4	4	5	4	3	3	4	4	4	4	4	4	2	2	3	3	2	4	4
1	2	3	3	3	3	5	5	5	5	5	5	5	5	4	5	5	3	3	3	3	3	3	3	3	4	5	5	4	5	5	5	5	5	5	5	5	5	5	5	5	5	5	5	5	5	5	5	5	4
1	4	4	3	5	4	3	2	3	3	2	2	2	2	2	1	3	3	4	3	3	4	4	4	3	4	3	4	4	3	4	3	5	4	4	3	3	3	4	4	3	4	4	3	2	3	4	3	3	4
2	2	2	2	3	3	4	3	2	3	2	3	4	4	3	3	3	3	3	2	2	3	4	3	4	4	3	4	4	3	4	5	4	3	4	5	5	4	4	5	4	4	3	2	3	3	2	2	4	5
1	2	2	1	1	1	4	3	4	4	4	4	4	5	3	5	3	3	3	4	4	5	4	4	4	4	5	4	4	5	5	5	4	5	4	3	4	5	3	4	3	3	5	4	4	4	4	4	4	5
2	2	2	1	2	2	4	4	3	5	5	4	4	4	5	4	4	2	2	2	2	3	2	1	1	5	4	5	5	5	4	4	5	5	5	4	5	5	3	4	4	4	4	3	3	3	3	2	5	4
1	2	2	3	4	5	4	4	3	4	5	5	4	4	4	5	5	4	5	4	5	4	4	5	4	3	3	4	4	4	4	5	5	5	5	4	3	4	5	4	4	5	5	4	5	4	4	3	4	4
2	4	4	4	4	4	5	5	5	5	5	5	5	5	5	5	5	4	4	4	4	4	4	4	4	5	5	5	5	5	5	5	5	5	5	5	5	5	5	5	5	5	5	3	5	5	5	5	5	5
2	1	1	1	1	1	4	4	4	4	4	3	3	3	3	3	3	3	3	3	3	3	3	3	3	4	5	4	5	5	5	4	5	5	5	5	5	5	5	5	5	5	5	3	3	2	2	3	3	4
2	2	2	2	2	2	3	4	3	4	3	3	3	3	3	3	3	2	2	2	2	2	2	2	2	3	3	3	3	4	2	3	3	3	3	3	3	3	3	3	3	3	3	2	1	2	2	3	3	3
1	2	2	2	2	2	3	3	3	4	3	3	3	3	3	3	3	4	4	4	4	4	4	4	4	4	4	4	4	4	4	4	4	4	4	4	4	4	4	4	4	4	4	4	4	5	5	4	4	4
2	3	4	3	4	4	4	4	4	4	4	4	4	4	4	4	5	4	4	4	3	4	3	3	4	5	4	4	4	5	4	4	4	4	4	4	3	4	4	4	4	4	4	3	2	4	4	4	4	4
1	4	4	5	5	5	4	4	4	4	4	4	4	4	4	4	4	5	5	4	5	5	5	5	5	4	4	4	5	4	4	4	4	4	4	4	5	5	4	4	4	4	4	3	5	4	4	4	4	4
1	2	2	2	2	2	3	4	4	4	2	3	4	2	3	3	4	3	2	3	2	3	3	3	2	5	5	5	4	4	5	3	4	3	4	5	3	4	4	3	4	3	5	2	2	3	2	3	3	4
2	3	2	2	2	2	4	4	4	4	3	3	4	4	3	4	4	4	3	4	3	3	3	4	4	4	4	4	4	3	3	4	4	4	4	3	3	4	4	3	4	4	3	3	3	4	3	4	4	4
1	2	2	1	2	1	3	4	4	3	4	4	4	3	4	3	4	4	4	4	4	4	3	3	3	4	4	4	4	4	4	4	4	5	4	4	4	4	3	4	4	4	3	4	5	4	4	4	4	4
2	4	4	4	3	3	3	4	3	3	3	3	2	3	4	3	3	4	2	4	3	3	3	3	2	3	3	4	4	3	3	2	3	4	3	3	3	4	4	3	3	3	3	3	5	4	4	5	4	4
2	4	4	4	4	4	4	4	5	5	4	4	4	5	4	4	4	2	3	1	4	4	4	4	3	3	3	3	4	4	4	4	5	5	5	5	4	3	3	4	4	4	4	4	5	4	4	4	4	4
1	3	3	3	3	3	4	4	5	5	5	4	3	4	4	4	4	4	4	2	3	4	4	4	4	4	4	4	4	4	4	4	4	4	4	4	4	4	4	4	4	4	3	4	5	4	4	4	4	4
1	1	2	3	3	3	3	3	4	4	4	4	4	4	4	3	3	3	2	2	3	2	3	2	2	4	4	4	4	4	4	4	4	4	4	4	4	4	4	4	4	4	4	2	4	3	3	3	4	4
2	5	5	5	5	5	1	1	1	1	1	1	1	1	1	1	1	4	5	5	5	5	5	5	4	1	1	1	1	1	1	1	1	1	1	1	1	1	1	1	1	1	1	5	5	5	5	5	1	1
2	2	2	2	1	1	5	4	3	4	4	4	4	4	2	4	3	3	3	3	3	4	3	4	2	5	5	4	5	4	3	4	4	5	4	3	3	4	4	4	4	4	4	2	2	3	3	2	4	4
1	2	3	3	3	3	5	5	5	5	5	5	5	5	5	5	5	3	3	3	4	3	4	3	3	4	5	5	5	5	5	5	5	5	5	5	5	5	5	5	5	5	5	5	5	5	5	5	5	4
1	4	4	3	5	4	3	2	3	3	2	2	2	2	2	1	3	3	4	3	3	4	4	4	3	4	3	4	4	3	4	3	5	4	4	3	3	3	4	4	3	4	4	3	2	3	4	3	3	4
2	2	2	2	3	3	4	3	2	3	2	3	4	4	3	3	3	3	3	2	2	3	4	4	4	4	3	4	4	3	4	5	4	3	4	5	5	4	4	5	4	4	3	2	3	3	2	2	4	5
1	2	2	1	1	1	4	3	4	4	4	4	4	5	3	5	3	3	3	4	4	5	4	4	4	4	5	4	4	5	5	5	4	5	4	3	4	5	3	4	3	3	5	4	4	4	4	4	4	5
2	2	2	1	2	2	4	4	3	4	5	4	4	4	5	4	4	2	2	2	2	2	2	2	3	5	4	5	5	5	4	4	5	5	5	4	5	5	3	4	4	4	4	3	3	3	3	2	5	4
1	2	2	3	4	5	4	4	3	4	5	5	4	4	4	5	5	4	5	4	5	4	4	5	4	3	3	4	4	4	4	5	5	5	5	4	3	4	5	4	4	5	5	4	5	4	4	3	4	4
2	4	4	4	4	4	5	5	5	5	5	5	5	5	5	5	5	4	4	4	4	4	4	4	4	5	5	5	5	5	5	5	5	5	5	5	5	5	5	5	5	5	5	3	5	5	5	5	5	5
2	1	1	1	1	1	4	4	4	4	4	3	3	3	3	3	3	3	3	3	3	3	3	4	3	4	5	5	5	5	4	4	5	5	5	5	5	5	5	5	5	5	5	3	3	2	2	3	3	4
2	2	2	2	2	2	3	4	3	4	3	3	3	3	3	3	3	2	2	2	2	2	2	2	2	3	3	3	3	3	2	3	3	3	3	3	3	3	3	3	3	3	3	2	1	2	2	3	3	3
1	2	2	2	2	2	3	3	3	4	3	3	5	3	3	3	5	4	4	5	4	4	4	4	5	4	4	5	4	4	4	4	4	4	4	4	4	4	4	4	4	4	4	4	4	5	5	4	4	4
2	3	4	3	4	4	4	4	4	4	4	4	4	4	4	4	5	4	4	4	3	4	3	3	4	5	4	4	4	4	4	4	4	4	4	4	3	4	4	4	4	4	4	3	2	4	4	4	4	4
1	4	4	5	5	5	4	4	4	4	4	4	4	4	4	4	4	5	5	4	5	5	5	5	5	4	4	5	5	4	4	4	4	4	4	4	5	5	4	4	4	4	4	3	5	4	4	4	4	4
1	2	2	2	2	2	3	4	4	4	2	3	4	2	3	3	4	3	2	3	2	3	3	3	2	5	5	5	4	4	5	3	4	3	4	5	3	4	4	3	4	3	5	2	2	3	2	3	3	4
2	3	2	2	2	2	4	4	4	4	3	3	4	4	3	4	4	4	3	4	3	3	3	4	4	4	4	4	4	3	3	4	4	4	4	3	3	4	4	3	4	4	3	3	3	4	3	4	4	4
1	2	2	1	2	1	3	4	4	3	4	4	4	3	4	3	4	4	4	4	4	4	3	3	3	4	4	4	5	4	4	4	4	5	4	4	4	4	3	4	4	4	3	4	5	4	4	4	4	4
2	4	4	4	3	3	3	4	3	3	3	3	2	3	4	3	3	4	2	4	3	3	3	3	2	3	3	4	4	3	3	2	3	4	3	3	3	4	4	3	3	3	3	3	5	4	4	5	4	4
2	4	4	4	4	4	4	4	5	5	4	4	4	5	4	4	4	2	3	1	4	4	4	4	3	3	3	3	4	4	4	5	5	4	5	5	4	3	3	4	4	4	4	4	5	4	4	4	4	4
1	3	3	3	3	3	4	4	5	5	5	4	3	4	4	4	4	4	4	2	3	4	4	4	4	4	4	4	4	4	4	4	4	4	4	4	4	4	4	4	4	4	3	4	5	4	4	4	4	4
1	3	3	2	2	2	3	3	4	4	3	3	3	3	3	4	3	4	4	3	3	4	4	4	4	4	4	4	4	3	3	4	4	4	4	3	4	3	4	3	3	3	3	3	5	4	3	4	4	4
2	4	4	3	4	4	4	4	4	4	4	4	4	4	4	4	4	4	2	4	4	3	4	4	4	4	4	3	4	4	4	4	5	4	4	4	4	4	4	4	4	4	4	5	5	5	5	5	4	4
2	4	4	3	3	3	4	4	4	4	4	4	4	3	3	4	4	4	4	4	3	4	3	3	3	4	4	5	5	4	4	4	4	4	4	4	4	4	4	4	4	4	3	3	5	3	3	4	4	4
2	3	3	3	3	3	4	4	4	4	4	4	4	4	3	3	3	4	4	4	3	3	3	3	3	5	5	4	4	5	4	5	4	4	4	4	4	3	3	3	3	4	3	4	1	4	4	4	4	4
2	4	3	4	4	3	4	4	3	5	4	4	4	3	4	4	4	5	4	2	2	4	5	5	5	1	3	5	2	2	2	2	2	2	2	2	3	3	3	2	2	3	2	2	4	3	3	3	3	4
2	3	3	3	3	3	5	5	5	5	5	5	5	5	5	5	5	5	4	4	4	4	5	5	4	5	5	5	5	5	5	5	5	5	5	5	5	5	5	5	5	5	5	3	3	3	3	3	5	5
1	2	2	2	2	2	3	3	3	3	3	3	3	3	3	3	3	3	3	3	3	3	3	3	3	4	3	3	3	3	3	3	3	3	3	3	3	3	3	3	3	3	3	3	3	2	2	3	3	3
1	4	4	4	4	4	5	5	4	5	5	5	4	4	4	5	4	4	4	4	4	4	4	4	4	4	5	4	4	5	5	5	4	4	4	4	4	4	3	4	3	4	3	4	4	4	3	4	5	5
2	2	2	2	2	2	5	5	5	5	4	5	5	5	4	4	5	3	3	3	3	3	3	2	3	5	5	4	5	5	5	5	5	5	4	4	5	4	4	4	5	4	5	2	3	3	3	3	4	4
1	2	2	2	2	2	4	3	3	3	3	3	3	3	3	3	3	4	4	4	4	4	4	4	4	3	3	3	3	3	3	3	3	3	3	3	3	3	3	3	3	3	3	3	3	3	3	3	3	3
2	2	2	2	2	2	4	3	3	3	3	3	3	3	3	3	3	2	2	2	2	3	2	2	3	3	3	3	3	3	3	3	3	3	3	3	3	3	3	3	3	3	3	3	3	3	3	3	3	3
2	1	1	1	1	1	3	4	4	4	4	4	4	4	4	4	4	2	3	3	4	3	3	3	3	4	4	3	4	4	4	4	3	3	3	3	3	3	3	3	3	3	3	3	2	3	2	2	3	3
2	3	5	4	4	3	5	4	5	4	4	4	5	5	4	5	5	4	3	3	4	4	3	4	5	5	3	4	4	5	4	3	4	4	4	5	3	3	3	4	4	4	4	4	4	5	5	4	5	5
1	3	2	2	2	2	2	2	3	2	3	2	2	2	2	2	2	3	3	3	3	3	3	3	3	3	3	3	3	3	3	3	3	3	3	3	3	3	3	3	3	3	3	3	3	3	3	3	3	3
2	2	2	2	2	2	4	4	4	4	4	4	4	4	3	3	3	2	2	2	1	2	2	2	2	3	4	4	3	4	4	4	3	4	3	3	4	4	4	4	4	4	4	2	3	2	2	2	4	4
1	4	4	4	3	4	5	5	4	5	4	5	4	5	5	5	5	4	5	5	4	5	4	4	5	5	5	5	5	5	5	5	5	5	5	5	5	5	5	5	5	5	5	5	4	5	5	4	5	5
1	2	2	2	2	2	4	4	4	4	4	4	4	4	4	4	4	2	2	3	5	3	3	3	2	2	4	4	4	4	4	4	4	4	4	4	4	4	4	4	4	4	4	2	3	2	2	2	4	4
2	4	3	4	4	4	5	4	5	5	5	5	5	5	5	5	5	3	3	3	3	3	3	4	3	5	5	5	5	5	4	4	4	3	4	4	4	5	4	4	5	3	3	4	4	4	4	4	5	4
1	2	1	1	2	1	5	5	5	5	5	5	5	5	5	5	5	4	4	4	5	4	5	4	3	4	4	4	4	4	4	4	4	4	4	5	4	4	4	5	3	4	4	2	3	3	3	4	3	3
2	3	3	3	2	3	4	4	4	4	4	4	4	4	4	4	4	3	3	3	3	3	3	3	3	4	4	3	3	3	3	3	3	3	3	3	3	3	3	3	3	3	3	2	3	3	2	3	3	3
1	2	2	1	2	2	4	5	4	3	4	4	3	4	2	4	2	2	3	1	3	3	3	2	2	5	4	5	3	3	4	4	3	5	4	4	5	4	5	5	5	5	5	2	2	3	3	1	5	5
1	2	3	3	3	2	5	5	5	4	4	5	5	5	4	5	5	4	5	5	5	5	5	4	5	5	5	5	5	5	5	5	5	5	5	5	5	5	5	5	5	5	5	2	5	5	5	4	3	3
1	3	4	3	5	4	4	4	4	4	4	4	4	4	4	4	4	3	4	5	4	5	4	4	5	4	4	4	4	4	4	4	4	4	4	4	4	4	4	4	4	4	4	4	4	5	5	4	4	4
2	2	2	2	2	2	3	3	4	4	3	2	2	3	3	2	2	2	2	3	4	4	4	4	4	5	4	4	4	4	4	4	4	4	4	4	4	4	4	4	4	4	4	2	3	3	2	2	3	3
1	1	1	1	1	1	4	4	4	4	4	4	4	4	4	4	4	3	3	3	3	3	3	3	3	4	4	4	4	4	4	4	4	4	4	4	4	4	4	4	4	4	4	2	2	2	2	2	4	4
1	3	3	2	2	2	4	3	4	4	3	3	3	4	4	3	3	4	4	4	3	4	3	3	4	4	4	4	4	4	3	4	4	4	4	3	4	4	4	4	3	4	3	4	4	4	4	4	4	4
1	3	3	3	3	3	4	3	4	3	2	3	3	2	3	3	3	3	2	4	4	4	3	3	3	4	4	4	5	4	3	4	4	3	5	4	5	5	5	4	4	5	4	3	3	4	4	3	4	4
1	3	3	3	3	4	4	4	4	4	4	4	5	4	5	4	4	4	5	5	5	4	5	5	4	4	4	4	3	5	5	4	4	5	4	5	4	4	4	4	4	5	5	4	5	4	4	3	4	4
2	3	4	4	3	3	4	3	3	2	3	5	4	4	4	4	4	3	3	4	3	3	3	3	3	4	3	4	3	3	4	3	3	4	4	3	4	4	4	3	4	3	3	3	2	3	3	3	3	4
2	2	1	1	1	1	4	4	4	4	4	4	4	4	3	4	4	3	3	3	3	3	3	3	3	4	4	3	4	5	4	5	4	4	4	4	4	4	4	4	3	4	4	2	1	2	2	2	4	4
2	2	2	2	2	2	4	4	4	4	4	3	4	4	4	4	4	4	4	3	4	4	4	4	3	4	3	4	4	4	4	4	4	4	4	4	4	4	4	4	4	4	4	3	3	4	3	3	4	4
2	3	3	3	3	3	2	4	3	4	4	4	4	4	4	4	4	3	4	4	4	3	3	3	3	4	4	5	4	5	4	4	4	4	4	4	4	4	4	4	4	4	4	3	4	3	3	3	4	4
1	3	2	2	2	2	5	3	5	3	3	4	3	4	3	4	4	3	2	3	2	3	2	2	2	3	5	5	5	4	3	4	3	4	4	3	4	3	3	4	3	3	3	2	2	3	3	2	4	4
2	3	3	3	3	3	4	4	4	4	4	4	4	4	4	4	4	3	3	3	3	3	3	3	3	4	4	4	4	4	4	4	4	4	4	4	4	4	4	4	4	4	4	3	3	3	3	3	4	4
2	2	2	2	2	2	4	4	4	4	4	4	4	4	4	3	3	3	2	3	4	4	4	3	3	4	4	4	4	4	4	3	3	3	3	3	4	3	4	4	4	3	3	2	2	3	3	3	4	4
2	1	1	1	1	1	4	4	4	4	3	3	3	4	3	3	3	3	4	4	4	5	4	4	4	4	5	4	4	4	4	4	4	4	3	4	3	3	3	4	4	4	4	2	3	2	2	2	3	4
2	4	4	4	3	4	5	5	4	4	5	5	4	5	5	5	5	3	3	4	3	4	4	4	4	4	5	5	4	5	5	5	4	5	5	4	5	4	5	4	3	4	5	3	3	4	4	4	4	5
2	4	4	4	3	3	3	4	3	3	3	3	2	3	4	3	3	4	2	4	3	3	3	3	2	3	3	4	4	3	3	2	3	4	3	3	3	4	4	3	3	3	3	3	5	4	4	5	4	4
2	4	4	4	4	4	4	4	5	5	4	4	4	5	4	4	4	2	3	1	4	4	4	4	3	3	3	3	4	4	4	4	5	4	5	5	4	3	3	4	4	4	4	4	5	4	4	4	4	5
1	3	3	3	3	3	4	4	5	5	5	4	5	4	5	4	4	4	4	2	3	4	4	4	4	4	4	4	4	4	4	4	4	4	4	4	4	4	4	4	4	4	3	4	5	4	3	4	4	4
1	3	3	2	2	2	3	3	4	4	3	3	3	3	3	4	3	4	4	3	3	4	4	4	4	4	4	4	4	3	3	4	4	4	4	3	4	3	4	3	3	4	3	3	5	4	3	4	4	4
2	4	4	3	4	4	4	4	4	5	4	4	4	4	4	3	4	4	4	4	4	3	4	4	4	4	4	3	4	4	4	4	4	4	4	4	4	4	4	4	4	4	4	5	5	5	5	5	4	4
2	4	4	3	3	3	4	4	4	4	3	5	4	3	3	4	4	4	4	4	3	4	3	3	3	4	4	5	5	4	4	3	4	4	4	4	4	4	4	4	4	4	3	3	5	3	3	4	4	4
2	3	3	3	3	3	4	4	5	4	4	4	4	4	3	3	3	4	4	4	3	3	3	3	3	5	5	4	4	4	4	4	4	4	4	4	4	3	3	3	3	4	3	4	1	4	4	4	4	4
2	4	3	4	4	3	4	4	3	5	4	4	4	3	4	4	4	5	4	2	2	4	5	5	5	1	3	2	2	2	2	2	2	2	2	2	3	3	3	2	2	3	2	2	4	3	3	3	3	4
2	3	3	3	3	3	5	5	5	5	5	5	5	5	5	5	5	5	4	4	4	4	5	5	4	5	5	5	5	5	5	5	5	5	5	5	5	5	5	5	5	5	5	3	3	3	3	3	5	5
1	2	2	2	2	2	3	3	3	2	3	5	3	3	4	3	3	3	3	3	3	3	5	3	3	4	3	3	3	3	3	3	3	3	3	3	3	3	3	3	3	3	3	3	3	2	2	3	3	3
1	4	4	4	4	4	5	5	4	5	5	5	4	4	3	5	4	4	4	4	4	4	4	4	4	4	5	4	4	5	5	5	4	4	4	4	4	4	3	4	3	4	3	4	4	4	3	4	5	5
2	2	2	2	2	2	5	5	5	5	4	5	5	5	4	4	5	3	3	3	3	3	3	2	3	5	5	4	5	5	5	5	5	5	4	4	5	4	4	4	5	4	5	2	3	3	3	3	4	4
1	2	2	2	2	2	4	3	3	3	3	3	3	3	3	3	3	4	4	4	4	4	4	4	4	3	3	3	3	3	4	3	3	3	3	3	3	3	3	3	3	3	3	3	3	3	3	3	3	3
2	2	2	2	2	2	4	3	3	3	3	3	3	3	3	3	3	2	2	2	2	2	2	2	2	3	3	3	3	3	3	3	3	3	3	3	3	3	3	3	3	3	3	3	3	5	3	4	3	3
2	1	1	1	1	1	3	4	4	4	4	4	4	4	4	4	4	2	3	3	3	3	3	3	3	4	4	3	4	4	4	4	3	3	3	3	3	3	3	3	3	3	3	3	2	3	2	2	3	3
1	1	2	1	2	2	3	3	4	4	4	4	4	4	4	4	3	3	2	2	3	2	3	2	2	4	4	4	4	4	4	4	4	4	4	4	4	4	4	4	4	4	4	2	4	3	3	3	4	4
2	5	5	5	5	5	1	1	2	1	1	1	2	1	1	1	1	5	5	5	5	5	5	5	4	1	1	1	2	2	2	1	2	2	2	1	1	1	2	1	1	1	1	5	5	2	5	3	1	2
2	2	2	2	1	1	5	4	3	4	4	4	4	4	4	4	3	3	3	3	3	4	3	4	2	5	5	4	5	4	3	4	4	5	4	3	3	4	4	4	4	4	4	2	2	3	3	2	4	4
1	2	3	3	3	3	5	5	5	5	5	5	5	5	4	5	5	3	3	3	3	3	3	3	3	4	5	5	4	5	5	5	5	5	5	5	5	5	5	5	5	5	5	5	5	5	5	5	5	4
1	4	4	3	5	4	3	2	3	3	2	2	2	2	2	1	3	3	4	3	3	4	4	4	3	4	3	4	4	3	4	3	5	4	4	3	3	3	4	4	3	4	4	3	2	3	4	3	3	4
2	2	2	2	3	3	4	3	2	3	2	3	4	4	3	3	3	3	3	2	2	3	4	3	4	4	3	4	4	3	4	5	4	3	4	5	5	4	4	5	4	4	3	2	3	3	2	2	4	5
1	2	2	1	1	1	4	3	4	4	4	4	4	5	3	5	3	3	3	4	4	5	4	4	4	4	5	4	4	5	5	5	4	5	4	3	4	5	3	4	3	3	5	4	4	4	4	4	4	5
2	2	2	1	2	2	4	4	3	5	5	4	4	4	5	4	4	2	2	2	2	3	2	1	1	5	4	5	5	5	4	4	5	5	5	4	5	5	3	4	4	4	4	3	3	3	3	2	5	4
1	2	2	3	4	5	4	4	3	4	5	5	4	4	4	5	5	4	5	4	5	4	4	5	4	3	3	4	4	4	4	5	5	5	5	4	3	4	5	4	4	5	5	4	5	4	4	3	4	4
2	4	4	4	4	4	5	5	5	5	5	5	5	5	5	5	5	4	4	4	4	4	4	4	4	5	5	5	5	5	5	5	5	5	5	5	5	5	5	5	5	5	5	3	5	5	5	5	5	5
2	1	1	1	1	1	4	4	4	4	4	3	3	3	3	3	3	3	3	3	3	3	3	3	3	4	5	4	4	5	5	4	5	5	5	5	5	5	5	5	5	5	5	3	3	2	2	3	3	4
2	2	2	2	2	2	3	4	3	4	3	3	4	3	3	4	4	2	2	2	2	2	2	2	2	3	3	3	3	4	2	3	3	3	3	3	3	3	3	3	3	3	3	2	1	2	2	3	3	3
1	2	2	2	2	2	3	3	3	4	3	3	3	3	3	3	3	4	4	4	4	4	4	4	4	4	4	4	4	4	4	4	4	4	4	4	4	4	4	4	4	4	4	4	4	5	5	4	4	4
2	3	4	3	4	4	4	4	4	4	4	4	4	4	4	4	5	4	4	4	3	4	3	3	4	5	4	4	4	5	4	4	4	4	4	4	3	4	4	4	4	4	4	3	2	4	4	4	4	4
1	4	4	5	5	5	4	4	4	4	4	4	4	4	4	4	4	5	5	4	5	5	5	5	5	4	4	4	5	3	4	4	4	4	4	4	5	5	4	4	4	4	4	3	5	4	4	4	4	4
1	2	2	2	2	2	3	4	4	4	2	3	4	2	3	3	4	3	2	3	2	3	3	3	2	5	5	5	4	4	5	3	4	3	4	5	3	4	4	3	4	3	5	2	2	3	2	3	3	4
2	3	2	2	2	2	4	4	4	4	3	3	4	4	3	4	4	3	3	4	3	3	3	4	4	4	4	4	4	3	3	4	4	4	4	3	3	4	4	3	4	4	3	3	3	4	3	4	4	4
1	2	2	1	2	1	3	4	4	3	4	4	4	3	4	3	4	5	4	5	4	4	4	3	3	4	4	5	4	4	4	4	4	5	4	4	4	4	3	4	4	4	3	4	5	4	4	4	4	4
2	4	4	4	3	3	3	4	3	3	3	3	2	3	4	3	3	4	2	4	3	3	5	3	2	3	3	4	4	3	3	2	3	4	3	3	3	4	4	3	3	3	3	3	5	4	4	5	4	4
2	4	4	4	4	4	4	4	5	5	4	4	4	5	4	4	4	2	3	1	4	4	4	4	3	3	3	3	5	4	4	4	5	5	5	5	4	3	3	4	4	4	4	4	5	4	4	4	4	4
1	3	3	3	3	3	4	4	5	5	5	4	3	4	4	4	4	4	4	2	3	4	4	4	4	4	4	4	4	4	4	5	4	4	4	4	4	4	4	4	4	4	3	4	5	4	4	4	4	4
1	1	2	1	2	2	3	3	4	4	4	4	4	4	4	4	3	3	2	2	3	2	3	2	2	4	4	4	4	4	4	4	4	4	4	4	4	4	4	4	4	4	4	2	4	3	3	3	4	4
2	5	5	5	5	5	1	1	1	1	1	1	1	1	1	1	1	5	5	5	5	5	5	5	4	1	1	1	1	1	1	1	1	1	1	1	1	1	1	1	1	1	1	5	5	5	5	5	1	1
2	2	2	2	1	1	5	4	3	4	4	4	4	4	2	4	3	3	3	3	3	4	3	4	2	5	5	4	5	4	3	4	4	5	4	3	3	4	4	4	4	4	4	2	2	3	3	2	4	4
1	2	3	3	3	3	5	5	5	5	5	5	5	5	5	5	5	3	3	3	3	3	3	3	3	4	5	5	5	5	5	5	5	5	5	5	5	5	5	5	5	5	5	5	5	5	5	5	5	4
1	4	4	3	5	4	3	2	3	3	2	2	2	2	2	1	3	3	4	3	3	4	4	4	3	4	3	4	4	3	4	3	5	4	4	3	3	3	4	4	3	4	4	3	2	3	4	3	3	4
2	2	2	2	3	3	4	3	2	3	2	3	4	5	3	3	3	3	3	2	2	3	4	3	4	4	3	4	4	3	4	5	4	3	4	5	5	4	4	5	4	4	3	2	3	3	2	2	4	5
1	2	2	1	1	1	4	3	4	4	4	4	4	5	3	5	3	3	3	4	4	5	4	4	4	4	5	4	4	5	5	5	4	5	4	3	4	5	3	4	3	3	5	4	4	4	4	4	4	5
2	2	2	1	2	2	4	4	3	4	5	4	4	4	5	4	4	2	2	2	2	2	2	1	1	5	4	5	5	5	4	4	5	5	5	4	5	5	3	4	4	4	4	3	3	3	3	2	5	4
1	2	2	3	4	5	4	4	3	4	5	5	4	4	4	5	5	4	5	4	5	4	4	5	4	3	5	4	5	4	4	5	5	5	5	4	3	4	5	4	4	5	5	4	5	4	4	3	4	4
2	4	4	4	4	4	5	5	5	5	5	5	5	5	5	5	5	4	4	4	4	4	4	4	4	5	5	5	5	5	5	5	5	5	5	5	5	5	5	5	5	5	5	3	5	5	5	5	5	5
2	1	1	1	1	1	4	4	4	4	4	3	3	3	3	3	3	3	3	3	3	3	3	3	3	4	5	5	5	5	5	4	5	5	5	5	5	5	5	5	5	5	5	3	3	2	2	3	3	4
2	2	2	2	2	2	3	4	3	4	3	3	3	3	3	3	3	2	2	2	2	2	2	2	2	3	3	3	3	3	2	3	3	3	3	3	3	3	3	3	3	3	3	2	1	2	2	3	3	3
1	2	2	2	2	2	3	3	3	4	3	3	3	3	3	3	3	4	4	5	4	4	4	5	4	4	5	4	5	4	5	4	4	4	4	4	4	4	4	4	4	4	4	4	4	5	5	4	4	4
2	3	4	3	4	4	4	4	4	4	4	4	4	4	4	4	5	4	4	4	3	4	3	3	4	5	4	4	4	4	4	4	4	4	4	4	3	4	4	4	4	4	4	3	2	4	4	4	4	4
1	4	4	5	5	5	4	4	4	3	4	3	4	4	4	4	4	5	5	4	5	5	5	5	5	4	4	5	5	4	4	4	4	4	4	4	5	5	4	4	4	4	4	3	5	4	4	4	4	4
1	2	2	2	2	2	3	3	4	4	2	3	4	2	3	3	4	3	2	3	2	3	3	3	2	5	5	5	4	5	4	3	4	3	4	5	3	4	4	3	4	3	5	2	2	3	2	3	3	4
2	3	2	2	2	2	4	3	4	4	3	3	4	4	3	4	4	4	3	4	3	3	3	4	4	4	4	4	4	3	3	4	4	4	4	3	3	4	4	3	4	4	4	3	3	4	3	4	3	4
1	2	2	1	2	1	3	4	4	3	4	4	4	3	4	3	4	4	4	4	4	4	3	3	3	4	4	4	4	4	4	4	4	5	4	4	4	4	3	4	4	4	3	4	5	4	4	4	4	4
2	4	4	4	3	3	3	4	3	3	3	3	2	3	4	3	3	4	2	4	3	3	3	3	2	3	3	4	4	3	3	2	3	4	3	3	3	4	4	3	3	3	3	3	5	4	4	5	4	4
2	4	4	4	4	4	4	4	5	5	4	4	4	5	4	4	4	2	3	1	4	4	4	4	3	3	3	3	4	4	4	4	5	4	5	5	4	3	3	4	4	4	4	4	5	4	5	4	5	4
1	3	3	3	3	3	4	4	5	5	5	3	3	4	4	4	4	4	4	2	3	4	4	4	4	4	4	4	4	4	4	4	4	4	4	4	4	4	4	4	4	4	3	4	5	4	4	4	4	4
1	3	3	2	2	2	3	3	3	4	3	3	3	3	3	4	3	4	4	3	3	4	4	4	4	4	4	4	4	3	3	4	4	4	4	3	4	3	4	3	3	3	3	3	5	4	3	4	4	4
2	4	4	3	4	4	4	4	4	4	4	4	4	4	5	4	4	4	2	4	4	3	4	4	4	4	4	3	4	4	4	4	4	4	4	4	4	4	4	4	4	4	4	5	5	5	5	5	4	4
2	4	4	3	3	3	4	5	4	3	4	4	4	3	3	4	4	4	4	4	3	4	3	3	3	4	4	5	5	4	4	4	4	4	4	4	4	4	4	4	5	4	3	3	5	3	3	4	4	4
2	3	3	3	3	3	4	5	4	4	4	4	4	4	3	3	3	4	4	4	3	3	3	3	3	5	5	4	4	4	4	4	4	4	4	4	4	3	3	3	3	4	3	4	2	4	4	4	4	4
2	4	3	4	4	3	4	4	3	5	4	4	4	3	4	4	4	5	4	2	2	4	5	5	5	1	3	2	2	2	2	2	2	2	2	2	3	3	3	2	2	3	2	2	4	3	3	3	3	4
2	3	3	3	3	3	5	5	5	5	5	5	5	5	5	5	5	5	4	4	4	4	5	5	4	5	5	5	5	5	5	5	5	5	5	5	5	5	5	5	5	5	5	3	3	3	3	3	5	5
1	2	2	2	2	2	3	3	3	3	3	3	3	3	3	3	3	3	3	3	3	3	3	3	3	4	3	3	3	3	3	3	3	3	3	3	3	3	3	3	3	3	3	3	3	3	2	3	3	3
1	4	4	4	4	4	5	5	4	5	5	5	4	4	4	5	4	4	4	4	4	4	4	4	4	4	5	4	4	5	5	5	4	4	4	4	4	4	3	4	3	4	3	4	4	4	3	4	5	5
2	2	2	2	2	2	5	5	5	5	4	5	5	5	4	4	5	3	3	3	3	3	3	2	3	5	5	4	5	5	5	5	5	5	4	4	5	4	4	4	5	4	5	2	3	3	3	3	4	4
1	2	2	2	2	2	4	3	3	3	3	3	3	3	3	3	3	4	4	4	4	4	4	4	4	3	3	3	3	3	3	4	3	3	3	3	3	3	3	3	3	3	3	3	3	3	3	3	3	3
2	2	2	2	2	2	4	3	3	3	3	3	3	3	3	3	3	2	2	2	2	2	2	2	2	3	3	3	3	3	3	3	4	3	4	3	3	4	3	4	3	3	3	3	3	3	3	3	3	3
2	1	1	1	1	1	3	4	4	4	4	4	4	4	4	4	4	2	3	3	3	3	3	3	3	4	4	3	4	4	4	4	3	3	3	3	4	3	3	3	3	3	3	3	2	3	2	2	3	3
2	3	5	4	4	3	5	4	5	4	4	4	5	5	4	5	5	4	3	3	4	4	3	4	5	5	3	4	4	5	4	3	4	4	4	5	3	4	3	4	4	4	4	4	4	5	5	4	5	5
1	3	2	2	2	2	2	2	2	2	3	2	3	2	3	2	3	3	3	3	3	3	3	3	3	3	3	3	3	3	3	3	3	3	3	3	3	3	3	3	3	3	3	3	3	3	3	3	3	3
2	2	2	2	2	2	4	4	4	4	4	4	4	4	3	3	3	2	2	2	1	2	2	2	2	3	4	4	3	4	4	4	3	4	3	3	4	4	4	4	4	4	4	2	3	2	2	2	4	4
1	4	4	4	3	4	5	5	4	5	4	5	4	5	5	5	5	4	5	5	4	5	4	4	5	5	5	5	5	5	5	5	5	5	5	5	5	5	5	5	5	5	5	5	4	5	5	4	5	5
1	2	2	2	2	2	4	4	4	4	4	4	4	4	4	4	4	2	2	3	3	3	3	3	2	2	4	4	4	4	4	4	4	4	4	4	4	4	4	4	4	4	4	2	3	2	2	2	4	4
2	4	3	4	4	4	5	4	5	5	5	5	4	5	4	5	5	3	3	3	3	3	3	4	3	5	5	5	5	5	4	4	4	3	4	4	4	5	4	4	5	3	3	4	4	4	4	4	5	4
1	2	1	1	2	1	5	5	5	5	5	5	5	5	5	5	5	4	4	4	5	4	5	4	3	4	4	4	4	4	4	4	4	4	4	5	4	4	4	5	3	4	4	2	3	3	3	4	3	3
2	3	3	3	2	3	4	4	4	4	4	4	4	4	4	4	4	3	3	3	3	3	3	3	3	4	4	3	3	3	3	3	3	3	3	3	3	3	3	3	3	3	3	2	3	3	2	3	3	3
1	2	2	1	2	2	4	5	4	3	4	4	3	4	2	4	2	2	3	1	3	3	3	2	2	5	4	5	3	3	4	4	3	5	4	4	5	4	5	5	5	5	5	2	2	3	3	1	5	5
1	2	3	3	3	2	5	5	5	4	4	5	5	5	4	5	5	4	5	5	5	5	5	4	5	5	5	5	5	5	5	5	5	5	5	5	5	5	5	5	5	5	5	2	5	5	5	4	3	3
1	3	4	3	5	4	4	4	4	4	4	4	4	4	4	4	4	3	4	5	5	5	4	4	5	4	4	4	4	4	4	4	4	4	4	4	4	4	4	4	4	4	4	4	4	5	5	4	4	4
2	2	2	2	2	2	3	3	4	4	3	2	2	3	3	2	2	2	2	3	4	4	5	4	4	5	4	4	4	4	4	4	4	4	4	4	4	4	4	4	4	4	4	2	3	3	2	2	3	3
1	1	1	1	1	1	4	4	4	4	4	4	4	4	4	4	4	3	3	3	3	3	3	3	3	4	4	4	4	4	4	4	4	4	4	4	4	4	4	4	4	4	4	2	2	2	2	2	4	4
1	3	3	2	2	2	4	3	4	4	3	3	3	4	4	3	3	4	4	4	3	4	3	3	4	4	4	4	4	4	3	4	4	4	4	3	4	4	4	4	3	4	3	4	4	4	4	4	4	4
1	3	3	3	3	3	4	3	4	3	2	3	3	2	3	3	3	3	2	4	4	4	3	3	3	4	4	4	3	4	3	4	4	3	5	4	5	5	5	4	4	5	4	3	3	4	4	3	4	4
1	3	3	3	3	4	4	4	4	4	4	4	5	4	5	4	4	4	5	5	5	4	5	5	4	4	4	4	3	5	5	4	4	5	4	5	4	4	4	4	4	5	5	4	5	4	4	3	4	4
2	3	4	4	3	3	4	4	3	2	3	5	4	4	4	4	4	3	3	4	3	3	3	3	3	4	3	4	3	3	4	3	3	4	4	3	4	4	4	3	4	3	3	3	2	3	3	3	3	4
2	2	1	1	1	1	4	4	4	4	4	4	4	4	3	4	4	3	3	3	3	3	3	3	3	4	4	3	4	4	4	4	4	4	4	5	4	4	4	4	3	4	4	2	1	2	2	2	4	4
2	2	2	2	2	2	4	4	4	4	4	4	4	4	4	4	4	4	4	3	4	4	4	4	3	4	3	4	4	5	5	4	5	4	4	4	4	4	4	5	4	4	4	3	3	4	3	3	4	4
2	3	3	3	3	3	4	4	4	4	4	4	4	4	4	4	4	3	4	4	4	3	3	3	3	4	4	4	4	4	4	4	4	4	4	5	4	4	4	4	4	4	4	3	4	3	3	3	4	4
1	3	2	2	2	2	5	3	5	3	3	4	3	4	3	4	4	3	2	3	2	3	2	2	2	3	5	5	5	4	3	4	3	4	4	3	4	3	3	4	3	3	3	2	2	3	3	2	4	4
2	3	3	3	3	3	4	4	4	4	4	4	4	4	4	4	4	3	3	3	3	3	3	3	3	4	4	4	4	4	4	4	4	4	4	4	4	4	4	4	4	4	4	3	3	3	3	3	4	4
2	2	2	2	2	2	4	4	4	4	4	4	4	4	4	3	3	3	2	3	4	4	4	3	3	4	4	4	4	4	4	3	3	3	3	3	4	3	4	4	4	3	3	2	2	3	3	3	4	4
2	1	1	1	1	1	4	4	4	4	3	3	3	4	3	3	3	3	4	4	4	5	4	4	4	4	5	4	4	4	4	4	5	4	3	4	3	3	3	4	4	4	4	2	3	2	2	2	3	4
2	4	4	4	3	4	5	5	4	4	5	5	4	5	5	5	5	3	3	4	3	4	4	4	4	4	5	5	4	5	5	5	4	5	5	4	5	4	5	4	3	4	5	3	3	4	4	4	4	5
2	4	4	4	3	3	3	4	3	3	3	3	2	3	4	3	3	4	2	4	3	3	3	3	2	3	3	4	4	3	3	2	3	4	3	3	3	4	4	3	3	3	3	3	5	4	4	5	4	4
2	4	4	4	4	4	4	4	5	5	4	4	4	5	4	4	4	2	3	1	4	4	4	4	3	3	3	3	4	4	4	4	5	4	5	5	4	3	3	4	4	4	4	4	5	4	4	4	4	5
1	3	3	3	3	3	4	4	5	5	5	4	3	4	4	4	4	4	4	2	5	4	4	4	4	4	4	4	4	4	4	4	4	4	4	4	4	4	4	4	4	4	3	4	5	4	3	4	4	4
1	3	3	2	2	2	3	3	4	4	3	3	3	3	3	4	3	4	4	3	3	5	4	5	4	4	4	4	4	3	3	4	5	4	4	3	4	3	4	3	3	4	3	3	5	4	3	4	4	4
2	4	4	3	4	4	4	4	4	4	4	4	4	4	4	3	4	4	4	4	4	3	4	4	4	4	4	3	4	4	4	4	4	5	5	4	4	4	4	4	4	4	4	5	5	5	5	5	4	4
2	4	4	3	3	3	4	4	4	4	4	4	4	3	3	4	4	4	4	4	3	4	3	3	3	4	4	5	5	4	4	3	4	4	4	4	4	4	4	4	4	4	3	3	5	3	3	4	4	4
2	3	3	3	3	3	4	4	5	4	4	4	4	4	3	3	3	3	4	4	3	3	3	3	3	5	5	4	4	4	4	4	4	4	4	4	4	3	3	3	3	4	3	4	1	4	4	4	4	4
2	4	3	4	4	3	4	4	3	5	4	4	4	3	4	4	4	5	4	2	2	4	5	5	5	1	3	2	2	2	2	2	2	2	2	2	3	3	3	2	2	3	2	2	4	3	3	3	3	4
2	3	3	3	3	3	5	5	5	5	5	5	5	5	5	5	5	5	4	4	4	4	5	5	4	5	5	5	5	5	5	5	5	5	5	5	5	5	5	5	5	5	5	3	3	3	3	3	5	5
1	2	2	2	2	2	3	3	3	3	3	3	3	3	3	3	3	3	3	3	3	3	5	3	3	4	3	3	3	3	3	3	3	3	3	3	3	3	3	3	3	3	3	3	3	2	2	3	3	3
1	4	4	4	4	4	5	5	4	5	5	5	4	4	4	5	4	4	4	4	4	4	4	4	4	4	5	4	4	5	5	5	4	4	4	4	4	4	3	4	3	4	3	4	4	4	3	4	5	5
2	2	2	2	2	2	5	5	5	5	4	5	5	5	4	4	5	3	3	3	3	3	3	2	3	5	5	4	5	5	5	5	5	5	4	4	5	4	4	4	5	4	5	2	3	3	3	3	4	4
1	2	2	2	2	2	4	3	3	3	3	3	3	3	3	3	3	4	4	4	4	4	4	4	4	3	3	3	3	3	4	3	3	3	3	3	3	3	3	3	3	3	3	3	3	3	3	3	3	3
2	2	2	2	2	2	4	3	3	3	3	3	3	3	3	3	3	2	2	2	2	2	2	2	2	3	3	3	3	3	3	3	3	3	3	3	3	3	3	3	3	3	3	3	3	3	3	3	3	3
2	1	1	1	1	1	3	4	4	4	4	4	4	4	4	4	4	2	3	3	3	3	3	3	3	4	4	3	4	4	4	4	3	3	3	3	3	3	3	3	3	3	3	3	2	3	2	2	3	3
1	1	2	1	2	2	3	3	4	4	4	4	4	4	4	4	3	3	2	2	3	2	3	2	2	4	4	4	4	4	4	4	4	4	4	4	4	4	4	4	4	4	4	2	4	3	3	3	4	4
2	5	5	5	5	5	1	1	2	1	1	1	2	1	1	1	1	5	5	5	5	5	5	5	4	1	1	1	2	1	2	1	1	2	1	1	1	1	1	1	1	1	1	5	5	5	5	5	1	1
2	2	2	2	1	1	5	4	3	4	4	4	4	4	2	4	3	3	3	3	3	4	3	4	2	5	5	4	5	4	3	4	4	5	4	3	3	4	4	4	4	4	4	2	2	3	3	2	4	4
1	2	3	3	3	3	5	5	5	5	5	5	5	5	4	5	5	3	3	3	3	3	3	3	3	4	5	5	4	5	5	5	5	5	5	5	5	5	5	5	5	5	5	5	5	5	5	5	5	4
1	4	4	3	5	4	3	2	3	3	2	2	2	2	2	1	3	3	4	3	3	4	4	4	3	4	3	4	4	3	4	3	5	4	4	3	3	3	4	4	3	4	4	3	2	3	4	3	3	4
2	2	2	2	3	3	4	3	2	3	2	3	4	4	3	3	3	3	3	2	2	3	4	3	4	4	3	4	4	3	4	5	4	3	4	5	5	4	4	5	4	4	3	2	3	3	2	2	4	5
1	2	2	1	1	1	4	3	4	4	4	4	4	5	3	5	3	3	3	4	4	5	4	4	4	4	5	4	4	5	5	5	4	5	4	3	4	5	3	4	3	3	5	4	4	4	4	4	4	5
2	2	2	1	2	2	4	4	3	5	5	4	4	4	5	4	4	2	2	2	2	3	2	1	1	5	4	5	5	5	4	4	5	5	5	4	5	5	3	4	4	4	4	3	3	3	3	2	5	4
1	2	2	3	4	5	4	4	3	4	5	5	4	4	4	5	5	4	5	4	5	4	4	5	4	3	3	4	4	4	4	5	5	5	5	4	3	4	5	4	4	5	5	4	5	4	4	3	4	4
2	4	4	4	4	4	5	5	5	5	5	5	5	5	5	5	5	4	4	4	4	4	4	4	4	5	5	5	5	5	5	5	5	5	5	5	5	5	5	5	5	5	5	3	5	5	5	5	5	5
2	1	1	1	1	1	4	4	4	4	4	3	3	3	3	3	3	3	3	3	3	3	3	3	3	4	5	4	5	5	5	4	5	5	5	5	5	5	5	5	5	5	5	4	3	2	2	3	3	4
2	2	2	2	2	2	3	4	3	4	3	3	3	3	3	3	3	2	3	2	2	2	3	2	3	3	3	3	3	4	2	3	3	4	3	3	4	3	3	3	3	3	3	2	1	2	2	3	3	3
1	2	2	2	2	2	3	3	3	4	3	3	3	3	3	3	3	4	4	4	4	4	4	4	4	4	4	4	4	4	4	4	4	4	4	4	4	4	4	4	4	4	4	4	4	5	5	4	4	4
2	3	4	3	4	4	4	4	4	4	4	4	4	4	4	4	5	4	4	4	3	4	3	3	4	5	4	4	4	5	4	4	4	4	4	4	3	4	4	4	4	4	4	3	2	4	4	4	4	4
1	4	4	5	5	5	4	4	4	4	4	4	4	4	4	4	4	5	5	4	5	5	5	5	5	4	4	4	5	4	4	4	4	4	4	4	5	5	4	4	4	4	4	3	5	4	4	4	4	4
1	2	2	2	2	2	3	4	4	4	2	3	4	2	3	3	4	3	2	3	2	3	3	3	2	5	5	5	4	4	5	3	4	3	4	5	3	4	4	3	4	3	5	2	2	3	2	3	3	4
2	3	2	2	2	2	4	4	4	4	3	3	4	4	3	4	4	4	3	4	3	3	3	4	4	4	4	4	4	3	3	4	4	4	4	3	3	4	4	3	4	4	3	3	3	4	3	4	4	4
1	2	2	1	2	1	3	4	4	3	4	4	4	3	4	3	4	4	4	4	4	4	3	3	3	4	4	4	4	4	4	4	4	5	4	4	4	4	3	4	4	4	3	4	5	4	4	4	4	4
2	4	4	4	3	3	3	4	3	3	3	3	2	3	4	3	3	4	2	4	3	3	3	3	2	3	3	4	4	3	3	2	3	4	3	3	3	4	4	3	3	3	3	3	5	4	4	5	4	4
2	4	4	4	4	4	4	4	5	5	4	4	4	5	4	4	4	2	3	1	4	4	4	4	3	3	3	3	4	4	4	4	5	5	5	5	4	3	3	4	4	4	4	4	5	4	4	4	4	4
1	3	3	3	3	3	4	4	5	5	5	4	3	4	4	4	4	4	4	2	3	4	4	4	4	4	4	4	4	4	4	4	4	4	4	4	4	4	4	4	4	4	3	4	5	4	4	4	4	4
1	1	2	3	3	3	3	3	4	4	4	4	4	4	4	3	3	3	2	2	3	2	3	2	2	4	4	4	4	4	4	4	4	4	4	4	4	4	4	4	4	4	4	2	4	3	3	3	4	4
2	5	5	5	5	5	1	1	1	1	1	1	1	1	1	1	1	4	5	5	5	5	5	5	4	1	2	1	2	2	2	2	1	1	1	2	2	2	1	1	1	1	1	5	5	5	5	5	1	1
2	2	2	2	1	1	5	4	3	4	4	4	4	4	2	4	3	3	3	3	3	4	3	4	2	5	5	4	5	4	3	4	4	5	4	3	3	4	4	4	4	4	4	2	2	3	3	2	4	4
1	2	3	3	3	3	5	5	5	5	5	5	5	5	5	5	5	3	3	3	4	3	4	3	3	4	5	5	5	5	5	5	5	5	5	5	5	5	5	5	5	5	5	5	5	5	5	5	5	4
1	4	4	3	5	4	3	2	3	3	2	2	2	2	2	1	3	3	4	3	3	4	4	4	3	4	3	4	4	3	4	3	5	4	4	3	3	3	4	4	3	4	4	3	2	3	4	3	3	4
2	2	2	2	3	3	4	3	2	3	2	3	4	4	3	3	3	3	3	2	2	3	4	4	4	4	3	4	4	3	4	5	4	3	4	5	5	4	4	5	4	4	3	2	3	3	2	2	4	5
1	2	2	1	1	1	4	3	4	4	4	4	4	5	3	5	3	3	3	4	4	5	4	4	4	4	5	4	4	5	5	5	4	5	4	3	4	5	3	4	3	3	5	4	4	4	4	4	4	5
2	2	2	1	2	2	4	4	3	4	5	4	4	4	5	4	4	2	2	2	2	2	2	2	3	5	4	5	5	5	4	4	5	5	5	4	5	5	3	4	4	4	4	3	3	3	3	2	5	4
1	2	2	3	4	5	4	4	3	4	5	5	4	4	4	5	5	4	5	4	5	4	4	5	4	3	3	4	4	4	4	5	5	5	5	4	3	4	5	4	4	5	5	4	5	4	4	3	4	4
2	4	4	4	4	4	5	5	5	5	5	5	5	5	5	5	5	4	4	4	4	4	4	4	4	5	4	5	5	5	5	5	5	5	5	5	5	5	5	5	5	5	5	3	5	5	5	5	5	5
2	1	1	1	1	1	4	4	4	4	4	3	3	2	3	3	3	3	3	3	3	3	3	4	3	4	5	5	4	5	4	4	5	5	5	5	5	5	5	5	5	5	5	3	3	2	2	3	3	4
2	2	2	2	2	2	3	4	3	4	3	3	3	3	3	3	3	2	2	2	2	2	2	2	2	3	3	3	3	3	2	3	3	3	3	3	3	3	3	3	3	3	3	2	1	2	2	3	3	3
1	2	2	2	2	2	3	3	3	4	3	3	5	3	3	3	5	4	5	5	4	4	4	4	5	4	4	5	4	4	4	4	4	4	4	4	4	4	4	4	4	4	4	4	4	5	5	4	4	4
2	3	4	3	4	4	4	4	4	4	4	4	4	4	4	4	5	4	4	4	3	4	3	3	4	5	4	4	4	4	4	4	4	4	4	4	3	4	4	4	4	4	4	3	2	4	4	4	4	4
1	4	4	5	5	5	4	4	4	4	4	4	4	4	4	4	4	5	5	4	5	5	5	5	5	4	4	5	5	4	4	4	4	4	4	4	5	5	4	4	4	4	4	3	5	4	4	4	4	4
1	2	2	2	2	2	3	4	4	4	2	3	4	2	3	3	4	3	2	3	2	3	3	3	2	5	5	5	4	4	5	3	4	3	4	5	3	4	4	3	4	3	5	2	2	3	2	3	3	4
2	3	2	2	2	2	4	4	4	4	3	3	4	4	3	4	4	4	3	4	3	3	3	4	4	4	4	4	4	3	3	4	4	4	4	3	3	4	4	3	4	4	3	3	3	4	3	4	4	4
1	2	2	1	2	1	3	4	4	3	4	4	4	3	4	3	4	4	4	4	4	4	3	3	3	4	4	4	5	4	4	4	4	5	4	4	4	4	3	4	4	4	3	4	5	4	4	4	4	4
2	4	4	4	3	3	3	4	3	3	3	3	2	3	4	3	3	4	2	4	3	3	3	3	2	3	3	4	4	3	3	2	3	4	3	3	3	4	4	3	3	3	3	3	5	4	4	5	4	4
2	4	4	4	4	4	4	4	5	5	4	4	4	5	4	4	4	2	3	1	4	4	4	4	3	3	3	3	4	4	4	5	5	4	5	5	4	3	3	4	4	4	4	4	5	4	4	4	4	4
1	3	3	3	3	3	4	4	5	5	5	4	3	4	4	4	4	4	4	2	3	4	4	4	4	4	4	4	4	4	4	4	4	4	4	4	4	4	4	4	4	4	3	4	5	4	4	4	4	4
1	3	3	2	2	2	3	3	4	4	3	3	3	3	3	4	3	4	4	3	3	4	4	4	4	4	4	4	4	3	3	4	4	4	4	3	4	3	4	3	3	3	3	3	5	4	3	4	4	4
2	4	4	3	4	4	4	4	4	4	4	4	4	4	4	4	4	4	2	4	4	3	4	4	4	4	4	3	4	4	4	4	5	4	4	4	4	4	4	4	4	4	4	5	5	5	5	5	4	4
2	4	4	3	3	3	4	4	4	4	4	4	4	3	3	4	4	4	4	4	3	4	3	3	3	4	4	5	5	4	4	4	4	4	4	4	4	4	4	4	4	4	3	3	5	3	3	4	4	4
2	3	3	3	3	3	4	4	4	4	4	4	4	4	3	3	3	4	4	4	3	3	3	3	3	5	5	4	4	5	4	5	4	4	4	4	4	3	3	3	3	4	3	4	1	4	4	4	4	4
2	4	3	4	4	3	4	4	3	5	4	4	4	3	4	4	4	5	4	2	2	4	5	5	5	1	3	5	2	2	2	2	2	2	2	2	3	3	3	2	2	3	2	2	4	3	3	3	3	4
2	3	3	3	3	3	5	5	5	5	5	5	5	5	5	5	5	5	4	4	4	4	5	5	4	5	5	5	5	5	5	5	5	5	5	5	5	5	5	5	5	5	5	3	3	3	3	3	5	5
1	2	2	2	2	2	3	3	3	3	3	3	3	3	3	3	3	3	3	3	3	3	3	3	3	4	3	3	3	3	3	3	3	3	3	3	3	3	3	3	3	3	3	3	3	2	2	3	3	3
1	4	4	4	4	4	5	5	4	5	5	5	4	4	4	5	4	4	4	4	4	4	4	4	4	4	5	4	4	5	5	5	4	4	4	4	4	4	3	4	3	4	3	4	4	4	3	4	5	5
2	2	2	2	2	2	5	5	5	5	4	5	5	5	4	4	5	3	3	3	3	3	3	2	3	5	5	4	5	5	5	5	5	5	4	4	5	4	4	4	5	4	5	2	3	3	3	3	4	4
1	2	2	2	2	2	4	3	3	3	3	3	3	3	3	3	3	4	4	4	4	4	4	4	4	3	3	3	3	3	3	3	3	3	3	3	3	3	3	3	3	3	3	3	3	3	3	3	3	3
2	2	2	2	2	2	4	3	3	3	3	3	3	3	3	3	3	2	2	2	2	3	2	2	3	3	3	3	3	3	3	3	3	3	3	3	3	3	3	3	3	3	3	3	3	3	3	3	3	3
2	1	1	1	1	1	3	4	4	4	4	4	4	4	4	4	4	2	3	3	4	3	3	3	3	4	4	3	4	4	4	4	3	3	3	3	3	3	3	3	3	3	3	3	2	3	2	2	3	3
2	3	5	4	4	3	5	4	5	4	4	4	5	5	4	5	5	4	3	3	4	4	3	4	5	5	3	4	4	5	4	3	4	4	4	5	3	3	3	4	4	4	4	4	4	5	5	4	5	5
1	3	2	2	2	2	2	2	3	2	3	2	2	2	2	2	2	3	3	3	3	3	3	3	3	3	3	3	3	3	3	3	3	3	3	3	3	3	3	3	3	3	3	3	3	3	3	3	3	3
2	2	2	2	2	2	4	4	4	4	4	4	4	4	3	3	3	2	2	2	1	2	2	2	2	3	4	4	3	4	4	4	3	4	3	3	4	4	4	4	4	4	4	2	3	2	2	2	4	4
1	4	4	4	3	4	5	5	4	5	4	5	4	5	5	5	5	4	5	5	4	5	4	4	5	5	5	5	5	5	5	5	5	5	5	5	5	5	5	5	5	5	5	5	4	5	5	4	5	5
1	2	2	2	2	2	4	4	4	4	4	4	4	4	4	4	4	2	2	3	5	3	3	3	2	2	4	4	4	4	4	4	4	4	4	4	4	4	4	4	4	4	4	2	3	2	2	2	4	4
2	4	3	4	4	4	5	4	5	5	5	5	5	5	5	5	5	3	3	3	3	3	3	4	3	5	5	5	5	4	4	4	4	3	4	4	4	5	4	4	5	3	3	4	4	4	4	4	5	4
1	2	1	1	2	1	5	5	5	5	5	5	5	5	5	5	5	4	4	4	5	4	5	4	3	4	4	4	4	4	4	4	4	4	4	5	4	4	4	5	3	4	4	2	3	3	3	4	3	3
2	3	3	3	2	3	4	4	4	4	4	4	4	4	4	4	4	3	3	3	3	3	3	3	3	4	4	3	3	3	3	3	3	3	3	3	3	3	3	3	3	3	3	2	3	3	2	3	3	3
1	2	2	1	2	2	4	5	4	3	4	4	3	4	2	4	2	2	3	1	3	3	3	2	2	5	4	5	3	3	4	4	3	5	4	4	5	4	5	5	5	5	5	2	2	3	3	1	5	5
1	2	3	3	3	2	5	5	5	4	4	5	5	5	4	5	5	4	5	5	5	5	5	4	5	5	4	5	5	5	5	5	5	5	5	5	5	5	5	5	5	5	5	2	5	5	5	4	3	3
1	3	4	3	5	4	4	4	4	4	4	4	4	4	4	4	4	3	4	5	4	5	4	4	5	4	4	4	4	4	4	4	5	5	4	4	4	4	4	4	4	4	4	4	4	5	5	4	4	4
2	2	2	2	2	2	3	3	4	4	3	2	2	3	3	2	2	2	2	3	4	4	4	4	4	5	4	4	4	4	4	4	4	4	4	5	4	4	4	4	4	4	4	2	3	3	2	2	3	3
1	1	1	1	1	1	4	4	4	4	4	4	4	4	4	4	4	3	3	3	3	3	3	3	3	4	4	4	4	4	4	4	4	4	4	4	4	4	4	4	4	4	4	2	2	2	2	2	4	4
1	3	3	2	2	2	4	3	4	4	3	3	3	4	4	3	3	4	4	4	3	4	3	3	4	4	4	4	4	4	3	4	4	4	4	3	4	4	4	4	3	4	3	4	4	4	4	4	4	4
1	3	3	3	3	3	4	3	4	3	2	3	3	2	3	2	3	3	2	5	4	4	3	3	3	4	4	4	5	4	3	4	4	3	5	4	5	5	5	4	4	5	4	3	3	4	4	3	4	4
1	3	3	3	3	4	4	4	4	4	4	4	5	4	5	4	4	4	5	5	5	4	5	5	4	4	4	4	3	5	5	4	4	5	4	5	4	4	4	4	4	5	5	4	5	4	4	3	4	4
2	3	4	4	3	3	4	3	3	2	3	5	4	4	4	4	4	3	3	4	3	3	3	3	3	4	3	4	3	3	4	3	3	4	4	3	4	4	4	3	4	3	3	3	2	3	3	3	3	4
2	2	1	1	1	1	4	4	4	4	4	4	4	4	3	4	4	3	3	3	3	3	3	3	3	4	4	3	4	5	4	5	4	4	4	4	4	4	4	4	3	4	4	2	1	2	2	2	4	4
2	2	2	2	2	2	4	4	4	4	4	3	4	4	4	4	4	4	4	2	4	4	4	4	3	4	3	4	4	3	4	4	4	4	5	4	4	4	4	4	4	4	4	3	3	4	3	3	4	4
2	3	3	3	3	3	2	4	3	4	4	4	4	4	4	4	4	3	4	4	4	3	3	3	3	4	4	5	4	5	4	4	4	4	4	4	4	4	4	4	4	4	4	3	4	3	3	3	4	4
1	3	2	2	2	2	5	3	5	3	3	4	3	4	3	4	4	3	2	3	2	3	2	2	2	3	5	5	5	4	3	4	3	4	4	3	4	3	3	4	3	3	3	2	2	3	3	2	4	4
2	3	3	3	3	3	4	4	4	4	4	4	4	4	4	4	4	3	3	3	3	3	3	3	3	4	4	4	4	4	4	4	4	4	4	4	4	4	4	4	4	4	4	3	3	3	3	3	4	4
2	2	2	2	2	2	4	4	4	4	4	4	4	4	4	3	3	3	2	3	4	4	4	3	3	4	4	4	4	4	4	3	3	3	3	3	4	3	4	4	4	3	3	2	2	3	3	3	4	4
2	1	1	1	1	1	4	4	4	4	3	3	3	4	3	3	3	3	4	4	4	5	4	4	4	4	5	4	4	4	4	4	4	4	3	4	3	3	3	4	4	4	4	2	3	2	2	2	4	4
2	4	4	4	3	4	5	5	4	4	5	5	4	5	5	5	5	3	3	4	3	4	4	4	4	4	5	5	4	5	5	5	4	5	3	4	5	4	5	4	3	4	5	3	3	4	4	4	4	5
2	4	4	4	3	3	3	4	3	3	3	3	2	3	4	3	3	4	2	4	3	3	3	3	2	3	3	4	4	3	5	2	3	4	3	3	3	4	4	3	3	3	3	3	5	4	4	5	4	4
2	4	4	4	4	4	4	4	5	5	4	4	4	5	4	4	4	2	3	1	4	4	4	4	3	3	3	3	4	4	4	4	5	4	5	5	4	3	3	4	4	4	4	4	5	4	4	4	5	5
1	3	3	3	3	3	4	4	5	5	5	4	5	4	5	4	4	4	4	2	3	4	4	4	4	4	4	4	4	4	4	4	4	4	4	4	4	4	4	4	4	4	3	4	5	4	3	4	4	4
1	3	3	2	2	2	3	3	4	4	3	3	3	3	3	4	3	4	4	3	3	4	4	4	4	4	4	4	4	3	3	4	4	4	4	3	4	3	4	3	3	4	3	3	5	4	3	4	4	4
2	4	4	3	4	4	4	4	4	5	4	4	4	4	4	3	4	4	4	4	4	3	4	4	4	4	4	3	4	4	4	4	4	4	4	4	4	4	4	4	4	4	4	5	5	5	5	5	4	4
[truncated: 19 more columns]
